# Supplementary material for: Cardiovascular adverse events in patients with lung cancer treated with immune checkpoint inhibitors: a nationwide database study
Source: Oncologist. 2025 Jun 23;30(6):oyaf151. doi: 10.1093/oncolo/oyaf151 (PMC12205995; doi:10.1093/oncolo/oyaf151)
Supplement: oyaf151_suppl_Supplementary_Tables_1-11_Figures_1-8 [file oyaf151_suppl_supplementary_tables_1-11_figures_1-8.zip]

Archive with 9 entries (9 files):
- Supplementary Tables.DOC
- Supplementary Figure 5.tif
- Supplementary Figure 6.tif
- Supplementary Figure 7.tif
- Supplementary Figure 4.tif
- Supplementary Figure 8.tif
- Supplementary Figure 1.tif
- Supplementary Figure 2.tif
- Supplementary Figure 3.tif
